# Supplementary material for: Chironomids (Insecta, Diptera, Chironomidae) from alpine lakes in the Eastern Carpathians with comments on newly-recorded species from Ukraine
Source: Biodivers Data J. 2020 May 19;8:e49378. doi: 10.3897/BDJ.8.e49378 (PMC7250939; doi:10.3897/BDJ.8.e49378)
Supplement: XML Treatment for Zavrelimyia melanura [file BDJ.8.e49378-treatment1.xml]

<!DOCTYPE tp:taxon-treatment
  PUBLIC "-//TaxonX//DTD Taxonomic Treatment Publishing DTD v0 20100105//EN" "tax-treatment-NSO.dtd">
<tp:taxon-treatment xmlns:tp="http://www.plazi.org/taxpub"><tp:treatment-meta><mixed-citation publication-type="journal"><person-group><name><surname>Bitušík</surname><given-names>Peter</given-names></name><name><surname>Novikmec</surname><given-names>Milan</given-names></name><name><surname>Hamerlik</surname><given-names>Ladislav</given-names></name></person-group><article-title>Chironomids (<tp:taxon-name><tp:taxon-name-part taxon-name-part-type="class">Insecta</tp:taxon-name-part></tp:taxon-name>, <tp:taxon-name><tp:taxon-name-part taxon-name-part-type="order">Diptera</tp:taxon-name-part></tp:taxon-name>, <tp:taxon-name><tp:taxon-name-part taxon-name-part-type="family">Chironomidae</tp:taxon-name-part></tp:taxon-name>) from alpine lakes in the Eastern Carpathians with comments on newly-recorded species from Ukraine</article-title><source>Biodivers Data J</source><day>19</day><month>5</month><year>2020</year><volume>8</volume><pub-id pub-id-type="doi">10.3897/BDJ.8.e49378</pub-id></mixed-citation></tp:treatment-meta><tp:nomenclature><tp:taxon-name><object-id xmlns:xlink="http://www.w3.org/1999/xlink" content-type="arpha" xlink:type="simple">C4B14CD8-E6C0-51D2-B80D-345E764AA95D</object-id><tp:taxon-name-part taxon-name-part-type="genus">Zavrelimyia</tp:taxon-name-part> <tp:taxon-name-part taxon-name-part-type="species">melanura</tp:taxon-name-part></tp:taxon-name><tp:taxon-authority>(Meigen, 1804)</tp:taxon-authority></tp:nomenclature><tp:treatment-sec sec-type="materials"><title>Materials</title><list list-type="alpha-lower" list-content="occurrences"><list-item><p><bold>Type status:</bold> <named-content xmlns:xlink="http://www.w3.org/1999/xlink" content-type="dwc:typeStatus" xlink:type="simple">Other material</named-content>. <bold>Occurrence:</bold> recordedBy: <named-content xmlns:xlink="http://www.w3.org/1999/xlink" content-type="dwc:recordedBy" xlink:type="simple">M. N.</named-content>; individualCount: <named-content xmlns:xlink="http://www.w3.org/1999/xlink" content-type="dwc:individualCount" xlink:type="simple">4</named-content>; lifeStage: <named-content xmlns:xlink="http://www.w3.org/1999/xlink" content-type="dwc:lifeStage" xlink:type="simple">pupal exuviae</named-content>; occurrenceID: <named-content xmlns:xlink="http://www.w3.org/1999/xlink" content-type="dwc:occurrenceID" xlink:type="simple">BDJ_13073_1</named-content>; <bold>Location:</bold> country: <named-content xmlns:xlink="http://www.w3.org/1999/xlink" content-type="dwc:country" xlink:type="simple">Ukraine</named-content>; locality: <named-content xmlns:xlink="http://www.w3.org/1999/xlink" content-type="dwc:locality" xlink:type="simple">Svydovets, lake Geryshaska</named-content>; verbatimElevation: <named-content xmlns:xlink="http://www.w3.org/1999/xlink" content-type="dwc:verbatimElevation" xlink:type="simple">1584</named-content>; <bold>Event:</bold> eventDate: <named-content xmlns:xlink="http://www.w3.org/1999/xlink" content-type="dwc:eventDate" xlink:type="simple">26-06-19</named-content></p></list-item></list></tp:treatment-sec><tp:treatment-sec sec-type="Distribution"><title>Distribution</title><p>Palaearctic species distributed in Europe, Far East, Near East and North Africa.</p></tp:treatment-sec><tp:treatment-sec sec-type="Notes"><title>Notes</title><p>Larvae of <tp:taxon-name><tp:taxon-name-part taxon-name-part-type="genus" reg="Zavrelimyia">Zavrelimyia</tp:taxon-name-part></tp:taxon-name> are common components of littoral assemblages of mountain lakes in the Alps (<xref ref-type="bibr" rid="B5460461">Boggero et al. 2006</xref>, <xref ref-type="bibr" rid="B5460609">Lods-Crozet et al. 2012</xref>, <xref ref-type="bibr" rid="B5460475">Boggero 2018</xref>), South Carpathians (<xref ref-type="bibr" rid="B5460956">Tatole 2004</xref>) and the Tatra Mountains (<xref ref-type="bibr" rid="B5460441">Bitušík et al. 2006</xref>). The species is cold-stenothermic and, in addition to lakes, it occurs in mountain streams and rivers (e.g. <xref ref-type="bibr" rid="B5460578">Laville 1980</xref>, <xref ref-type="bibr" rid="B5460485">Casas and Vilchez-Quero 1993</xref>, <xref ref-type="bibr" rid="B5460732">Rossaro et al. 2006</xref>).</p></tp:treatment-sec><ref-list><ref id="B5460461"><element-citation xmlns:xlink="http://www.w3.org/1999/xlink" publication-type="article" xlink:type="simple"><person-group person-group-type="author"><name name-style="western"><surname>Boggero</surname><given-names>A.</given-names></name><name name-style="western"><surname>Füreder</surname><given-names>L.</given-names></name><name name-style="western"><surname>Lencioni</surname><given-names>V.</given-names></name><name name-style="western"><surname>Simcic</surname><given-names>T.</given-names></name><name name-style="western"><surname>Thaler</surname><given-names>B.</given-names></name><name name-style="western"><surname>Ferrarese</surname><given-names>U.</given-names></name><name name-style="western"><surname>Lotter</surname><given-names>A. F.</given-names></name><name name-style="western"><surname>Ettinger</surname><given-names>R.</given-names></name></person-group><year>2006</year><article-title>Littoral chironomid communities of Alpine lakes in relation to environmental factors</article-title><source>Hydrobiologia</source><volume>562</volume><issue>1</issue><fpage>145</fpage><lpage>165</lpage><pub-id pub-id-type="doi">10.1007/s10750-005-1809-6</pub-id></element-citation></ref><ref id="B5460609"><element-citation xmlns:xlink="http://www.w3.org/1999/xlink" publication-type="article" xlink:type="simple"><person-group person-group-type="author"><name name-style="western"><surname>Lods-Crozet</surname><given-names>Brigitte</given-names></name><name name-style="western"><surname>Oertli</surname><given-names>Beat</given-names></name><name name-style="western"><surname>Robinson</surname><given-names>Christopher T</given-names></name></person-group><year>2012</year><article-title>Long-term patterns of chironomid assemblages in a high elevation stream/lake network (Switzerland) – Implications to global change</article-title><source>Fauna Norvegica</source><volume>31</volume><pub-id pub-id-type="doi">10.5324/fn.v31i0.1361</pub-id></element-citation></ref><ref id="B5460475"><element-citation xmlns:xlink="http://www.w3.org/1999/xlink" publication-type="article" xlink:type="simple"><person-group person-group-type="author"><name name-style="western"><surname>Boggero</surname><given-names>Angela</given-names></name></person-group><year>2018</year><article-title>Macroinvertebrates of Italian mountainlakes</article-title><source>Redia</source><volume>101</volume><fpage>35</fpage><lpage>45</lpage><pub-id pub-id-type="doi">10.19263/redia-101.18.06</pub-id></element-citation></ref><ref id="B5460956"><element-citation xmlns:xlink="http://www.w3.org/1999/xlink" publication-type="article" xlink:type="simple"><person-group person-group-type="author"><name name-style="western"><surname>Tatole</surname><given-names>V.</given-names></name></person-group><year>2004</year><article-title>Comparation of the taxonomical structure of the chironomid fauna from six Carpathian Massifs of Southern Romania</article-title><source>Travaux du Museum National d´Histoire Naturelle “Grigore Antipa”</source><volume>46</volume><fpage>211</fpage><lpage>226</lpage></element-citation></ref><ref id="B5460441"><element-citation xmlns:xlink="http://www.w3.org/1999/xlink" publication-type="article" xlink:type="simple"><person-group person-group-type="author"><name name-style="western"><surname>Bitušík</surname><given-names>Peter</given-names></name><name name-style="western"><surname>Svitok</surname><given-names>Marek</given-names></name><name name-style="western"><surname>Kološta</surname><given-names>Peter</given-names></name><name name-style="western"><surname>Hubková</surname><given-names>Marta</given-names></name></person-group><year>2006</year><article-title>Classification of the Tatra Mountain lakes (Slovakia) using chironomids (<tp:taxon-name><tp:taxon-name-part taxon-name-part-type="order">Diptera</tp:taxon-name-part></tp:taxon-name>, <tp:taxon-name><tp:taxon-name-part taxon-name-part-type="family">Chironomidae</tp:taxon-name-part></tp:taxon-name>)</article-title><source>Biologia</source><volume>61</volume><issue>18</issue><fpage>S191</fpage><lpage>S201</lpage><pub-id pub-id-type="doi">10.2478/s11756-006-0131-8</pub-id></element-citation></ref><ref id="B5460578"><element-citation xmlns:xlink="http://www.w3.org/1999/xlink" publication-type="article" xlink:type="simple"><person-group person-group-type="author"><name name-style="western"><surname>Laville</surname><given-names>H.</given-names></name></person-group><year>1980</year><article-title>Inventaire 1980 des chironomides (<tp:taxon-name><tp:taxon-name-part taxon-name-part-type="order">Diptera</tp:taxon-name-part></tp:taxon-name>) connus des Pyrénées</article-title><source>Annales de Limnologie</source><volume>16</volume><issue>3</issue><fpage>211</fpage><lpage>223</lpage><pub-id pub-id-type="doi">10.1051/limn/1980010</pub-id></element-citation></ref><ref id="B5460485"><element-citation xmlns:xlink="http://www.w3.org/1999/xlink" publication-type="article" xlink:type="simple"><person-group person-group-type="author"><name name-style="western"><surname>Casas</surname><given-names>J. J</given-names></name><name name-style="western"><surname>Vilchez-Quero</surname><given-names>A.</given-names></name></person-group><year>1993</year><article-title>Altitudinal distribution of lotic chironomid (<tp:taxon-name><tp:taxon-name-part taxon-name-part-type="order">Diptera</tp:taxon-name-part></tp:taxon-name>) communities in the Sierra Nevada mountains (Southern Spain)</article-title><source>Annales de Limnologie</source><volume>29</volume><issue>2</issue><fpage>175</fpage><lpage>187</lpage><pub-id pub-id-type="doi">10.1051/limn/1993016</pub-id></element-citation></ref><ref id="B5460732"><element-citation xmlns:xlink="http://www.w3.org/1999/xlink" publication-type="article" xlink:type="simple"><person-group person-group-type="author"><name name-style="western"><surname>Rossaro</surname><given-names>Bruno</given-names></name><name name-style="western"><surname>Lencioni</surname><given-names>Valeria</given-names></name><name name-style="western"><surname>Boggero</surname><given-names>Angela</given-names></name><name name-style="western"><surname>Marziali</surname><given-names>Laura</given-names></name></person-group><year>2006</year><article-title>Chironomids from Southern Alpine running waters: Ecology, Biogeography</article-title><source>Hydrobiologia</source><volume>562</volume><issue>1</issue><fpage>231</fpage><lpage>246</lpage><pub-id pub-id-type="doi">10.1007/s10750-005-1813-x</pub-id></element-citation></ref></ref-list></tp:taxon-treatment>
