# Supplementary material for: Chironomids (Insecta, Diptera, Chironomidae) from alpine lakes in the Eastern Carpathians with comments on newly-recorded species from Ukraine
Source: Biodivers Data J. 2020 May 19;8:e49378. doi: 10.3897/BDJ.8.e49378 (PMC7250939; doi:10.3897/BDJ.8.e49378)
Supplement: XML Treatment for Cricotopus (Isocladius) speciosus [file BDJ.8.e49378-treatment3.xml]

<!DOCTYPE tp:taxon-treatment
  PUBLIC "-//TaxonX//DTD Taxonomic Treatment Publishing DTD v0 20100105//EN" "tax-treatment-NSO.dtd">
<tp:taxon-treatment xmlns:tp="http://www.plazi.org/taxpub"><tp:treatment-meta><mixed-citation publication-type="journal"><person-group><name><surname>Bitušík</surname><given-names>Peter</given-names></name><name><surname>Novikmec</surname><given-names>Milan</given-names></name><name><surname>Hamerlik</surname><given-names>Ladislav</given-names></name></person-group><article-title>Chironomids (<tp:taxon-name><tp:taxon-name-part taxon-name-part-type="class">Insecta</tp:taxon-name-part></tp:taxon-name>, <tp:taxon-name><tp:taxon-name-part taxon-name-part-type="order">Diptera</tp:taxon-name-part></tp:taxon-name>, <tp:taxon-name><tp:taxon-name-part taxon-name-part-type="family">Chironomidae</tp:taxon-name-part></tp:taxon-name>) from alpine lakes in the Eastern Carpathians with comments on newly-recorded species from Ukraine</article-title><source>Biodivers Data J</source><day>19</day><month>5</month><year>2020</year><volume>8</volume><pub-id pub-id-type="doi">10.3897/BDJ.8.e49378</pub-id></mixed-citation></tp:treatment-meta><tp:nomenclature><tp:taxon-name><object-id xmlns:xlink="http://www.w3.org/1999/xlink" content-type="arpha" xlink:type="simple">56ABFDFF-6BC3-5832-B29E-CE46B486F5D6</object-id><tp:taxon-name-part taxon-name-part-type="genus">Cricotopus</tp:taxon-name-part> (<tp:taxon-name-part taxon-name-part-type="subgenus">Isocladius</tp:taxon-name-part>) <tp:taxon-name-part taxon-name-part-type="species">speciosus</tp:taxon-name-part></tp:taxon-name><tp:taxon-authority>Goetghebuer, 1921</tp:taxon-authority></tp:nomenclature><tp:treatment-sec sec-type="materials"><title>Materials</title><list list-type="alpha-lower" list-content="occurrences"><list-item><p><bold>Type status:</bold> <named-content xmlns:xlink="http://www.w3.org/1999/xlink" content-type="dwc:typeStatus" xlink:type="simple">Other material</named-content>. <bold>Occurrence:</bold> recordedBy: <named-content xmlns:xlink="http://www.w3.org/1999/xlink" content-type="dwc:recordedBy" xlink:type="simple">M. N.</named-content>; individualCount: <named-content xmlns:xlink="http://www.w3.org/1999/xlink" content-type="dwc:individualCount" xlink:type="simple">12</named-content>; lifeStage: <named-content xmlns:xlink="http://www.w3.org/1999/xlink" content-type="dwc:lifeStage" xlink:type="simple">pupal exuviae</named-content>; occurrenceID: <named-content xmlns:xlink="http://www.w3.org/1999/xlink" content-type="dwc:occurrenceID" xlink:type="simple">BDJ_13073_3</named-content>; <bold>Location:</bold> country: <named-content xmlns:xlink="http://www.w3.org/1999/xlink" content-type="dwc:country" xlink:type="simple">Ukraine</named-content>; locality: <named-content xmlns:xlink="http://www.w3.org/1999/xlink" content-type="dwc:locality" xlink:type="simple">Svydovets, lake Vorozheska 1</named-content>; verbatimElevation: <named-content xmlns:xlink="http://www.w3.org/1999/xlink" content-type="dwc:verbatimElevation" xlink:type="simple">1480</named-content>; <bold>Event:</bold> eventDate: <named-content xmlns:xlink="http://www.w3.org/1999/xlink" content-type="dwc:eventDate" xlink:type="simple">26-06-19</named-content></p></list-item></list></tp:treatment-sec><tp:treatment-sec sec-type="Distribution"><title>Distribution</title><p>Palaearctic species, recently known from seven West European countries, European part of Russia and from East Palaearctic.</p></tp:treatment-sec><tp:treatment-sec sec-type="Notes"><title>Notes</title><p>Larvae of the <tp:taxon-name><tp:taxon-name-part taxon-name-part-type="infraspecific-rank">subgenus</tp:taxon-name-part> <tp:taxon-name-part taxon-name-part-type="subgenus" reg="Isocladius">Isocladius</tp:taxon-name-part></tp:taxon-name> are widespread in mountain lakes in the Alps (<xref ref-type="bibr" rid="B5460475">Boggero 2018</xref>) and the Tatra Mountains (<xref ref-type="bibr" rid="B5460441">Bitušík et al. 2006</xref>), but species composition is insufficiently known due to identification difficulties. <tp:taxon-name><tp:taxon-name-part taxon-name-part-type="genus" reg="Cricotopus">C.</tp:taxon-name-part> (<tp:taxon-name-part taxon-name-part-type="subgenus" reg="Isocladius">I.</tp:taxon-name-part>) <tp:taxon-name-part taxon-name-part-type="species" reg="speciosus">speciosus</tp:taxon-name-part></tp:taxon-name> belongs to the <italic><tp:taxon-name><tp:taxon-name-part taxon-name-part-type="genus" reg="Cricotopus"/><tp:taxon-name-part taxon-name-part-type="species" reg="sylvestris">sylvestris</tp:taxon-name-part></tp:taxon-name></italic> group, members of which are mostly eurythermic and euryoecious. There is a considerable gap in the knowledge of the species' ecologies. <xref ref-type="bibr" rid="B5460898">Langton and Visser (2003)</xref> mention its occurrence in ponds, lakes and running waters.</p></tp:treatment-sec><ref-list><ref id="B5460475"><element-citation xmlns:xlink="http://www.w3.org/1999/xlink" publication-type="article" xlink:type="simple"><person-group person-group-type="author"><name name-style="western"><surname>Boggero</surname><given-names>Angela</given-names></name></person-group><year>2018</year><article-title>Macroinvertebrates of Italian mountainlakes</article-title><source>Redia</source><volume>101</volume><fpage>35</fpage><lpage>45</lpage><pub-id pub-id-type="doi">10.19263/redia-101.18.06</pub-id></element-citation></ref><ref id="B5460441"><element-citation xmlns:xlink="http://www.w3.org/1999/xlink" publication-type="article" xlink:type="simple"><person-group person-group-type="author"><name name-style="western"><surname>Bitušík</surname><given-names>Peter</given-names></name><name name-style="western"><surname>Svitok</surname><given-names>Marek</given-names></name><name name-style="western"><surname>Kološta</surname><given-names>Peter</given-names></name><name name-style="western"><surname>Hubková</surname><given-names>Marta</given-names></name></person-group><year>2006</year><article-title>Classification of the Tatra Mountain lakes (Slovakia) using chironomids (<tp:taxon-name><tp:taxon-name-part taxon-name-part-type="order">Diptera</tp:taxon-name-part></tp:taxon-name>, <tp:taxon-name><tp:taxon-name-part taxon-name-part-type="family">Chironomidae</tp:taxon-name-part></tp:taxon-name>)</article-title><source>Biologia</source><volume>61</volume><issue>18</issue><fpage>S191</fpage><lpage>S201</lpage><pub-id pub-id-type="doi">10.2478/s11756-006-0131-8</pub-id></element-citation></ref><ref id="B5460898"><element-citation xmlns:xlink="http://www.w3.org/1999/xlink" publication-type="software" xlink:type="simple"><person-group person-group-type="author"><name name-style="western"><surname>Langton</surname><given-names>P. H.</given-names></name><name name-style="western"><surname>Visser</surname><given-names>H.</given-names></name></person-group><year>2003</year><article-title><tp:taxon-name><tp:taxon-name-part taxon-name-part-type="family">Chironomidae</tp:taxon-name-part></tp:taxon-name> exuviae. A key to pupal exuviae of the West Palaearctic Region. Interactive identification system for the European limnofauna (IISEL)</article-title><publisher-name>World Biodiversity Database, CD–ROM Series</publisher-name></element-citation></ref></ref-list></tp:taxon-treatment>
