# Supplementary material for: Chironomids (Insecta, Diptera, Chironomidae) from alpine lakes in the Eastern Carpathians with comments on newly-recorded species from Ukraine
Source: Biodivers Data J. 2020 May 19;8:e49378. doi: 10.3897/BDJ.8.e49378 (PMC7250939; doi:10.3897/BDJ.8.e49378)
Supplement: XML Treatment for Cricotopus (Cricotopus) curtus [file BDJ.8.e49378-treatment4.xml]

<!DOCTYPE tp:taxon-treatment
  PUBLIC "-//TaxonX//DTD Taxonomic Treatment Publishing DTD v0 20100105//EN" "tax-treatment-NSO.dtd">
<tp:taxon-treatment xmlns:tp="http://www.plazi.org/taxpub"><tp:treatment-meta><mixed-citation publication-type="journal"><person-group><name><surname>Bitušík</surname><given-names>Peter</given-names></name><name><surname>Novikmec</surname><given-names>Milan</given-names></name><name><surname>Hamerlik</surname><given-names>Ladislav</given-names></name></person-group><article-title>Chironomids (<tp:taxon-name><tp:taxon-name-part taxon-name-part-type="class">Insecta</tp:taxon-name-part></tp:taxon-name>, <tp:taxon-name><tp:taxon-name-part taxon-name-part-type="order">Diptera</tp:taxon-name-part></tp:taxon-name>, <tp:taxon-name><tp:taxon-name-part taxon-name-part-type="family">Chironomidae</tp:taxon-name-part></tp:taxon-name>) from alpine lakes in the Eastern Carpathians with comments on newly-recorded species from Ukraine</article-title><source>Biodivers Data J</source><day>19</day><month>5</month><year>2020</year><volume>8</volume><pub-id pub-id-type="doi">10.3897/BDJ.8.e49378</pub-id></mixed-citation></tp:treatment-meta><tp:nomenclature><tp:taxon-name><object-id xmlns:xlink="http://www.w3.org/1999/xlink" content-type="arpha" xlink:type="simple">93FFAF97-633A-5980-889A-2F5FF83C403F</object-id><tp:taxon-name-part taxon-name-part-type="genus">Cricotopus</tp:taxon-name-part> (<tp:taxon-name-part taxon-name-part-type="subgenus">Cricotopus</tp:taxon-name-part>) <tp:taxon-name-part taxon-name-part-type="species">curtus</tp:taxon-name-part></tp:taxon-name><tp:taxon-authority>Hirvenoja 1973</tp:taxon-authority></tp:nomenclature><tp:treatment-sec sec-type="materials"><title>Materials</title><list list-type="alpha-lower" list-content="occurrences"><list-item><p><bold>Type status:</bold> <named-content xmlns:xlink="http://www.w3.org/1999/xlink" content-type="dwc:typeStatus" xlink:type="simple">Other material</named-content>. <bold>Occurrence:</bold> recordedBy: <named-content xmlns:xlink="http://www.w3.org/1999/xlink" content-type="dwc:recordedBy" xlink:type="simple">M. N</named-content>; individualCount: <named-content xmlns:xlink="http://www.w3.org/1999/xlink" content-type="dwc:individualCount" xlink:type="simple">1</named-content>; lifeStage: <named-content xmlns:xlink="http://www.w3.org/1999/xlink" content-type="dwc:lifeStage" xlink:type="simple">pupal exuviae</named-content>; occurrenceID: <named-content xmlns:xlink="http://www.w3.org/1999/xlink" content-type="dwc:occurrenceID" xlink:type="simple">BDJ_13073_4</named-content>; <bold>Location:</bold> country: <named-content xmlns:xlink="http://www.w3.org/1999/xlink" content-type="dwc:country" xlink:type="simple">Ukraine</named-content>; locality: <named-content xmlns:xlink="http://www.w3.org/1999/xlink" content-type="dwc:locality" xlink:type="simple">Svydovets, lake Vorozheska 1</named-content>; verbatimElevation: <named-content xmlns:xlink="http://www.w3.org/1999/xlink" content-type="dwc:verbatimElevation" xlink:type="simple">1480</named-content>; <bold>Event:</bold> eventDate: <named-content xmlns:xlink="http://www.w3.org/1999/xlink" content-type="dwc:eventDate" xlink:type="simple">26-06-19</named-content></p></list-item></list></tp:treatment-sec><tp:treatment-sec sec-type="Distribution"><title>Distribution</title><p>Holarctic species recorded in most countries in Western and Central Europe. Major gaps in distribution include the Balkans and a belt from Scandinavia to South-European Russia.</p></tp:treatment-sec><tp:treatment-sec sec-type="Notes"><title>Notes</title><p>A common rheophilic and polyoxybiontic species. Pupal exuviae could originate both from the inlet and the littoral of the lake, as slow-flow conditions are present along the lake shores.</p></tp:treatment-sec></tp:taxon-treatment>
