# Supplementary material for: Chironomids (Insecta, Diptera, Chironomidae) from alpine lakes in the Eastern Carpathians with comments on newly-recorded species from Ukraine
Source: Biodivers Data J. 2020 May 19;8:e49378. doi: 10.3897/BDJ.8.e49378 (PMC7250939; doi:10.3897/BDJ.8.e49378)
Supplement: XML Treatment for Heterotrissocladius marcidus [file BDJ.8.e49378-treatment5.xml]

<!DOCTYPE tp:taxon-treatment
  PUBLIC "-//TaxonX//DTD Taxonomic Treatment Publishing DTD v0 20100105//EN" "tax-treatment-NSO.dtd">
<tp:taxon-treatment xmlns:tp="http://www.plazi.org/taxpub"><tp:treatment-meta><mixed-citation publication-type="journal"><person-group><name><surname>Bitušík</surname><given-names>Peter</given-names></name><name><surname>Novikmec</surname><given-names>Milan</given-names></name><name><surname>Hamerlik</surname><given-names>Ladislav</given-names></name></person-group><article-title>Chironomids (<tp:taxon-name><tp:taxon-name-part taxon-name-part-type="class">Insecta</tp:taxon-name-part></tp:taxon-name>, <tp:taxon-name><tp:taxon-name-part taxon-name-part-type="order">Diptera</tp:taxon-name-part></tp:taxon-name>, <tp:taxon-name><tp:taxon-name-part taxon-name-part-type="family">Chironomidae</tp:taxon-name-part></tp:taxon-name>) from alpine lakes in the Eastern Carpathians with comments on newly-recorded species from Ukraine</article-title><source>Biodivers Data J</source><day>19</day><month>5</month><year>2020</year><volume>8</volume><pub-id pub-id-type="doi">10.3897/BDJ.8.e49378</pub-id></mixed-citation></tp:treatment-meta><tp:nomenclature><tp:taxon-name><object-id xmlns:xlink="http://www.w3.org/1999/xlink" content-type="arpha" xlink:type="simple">9E991ADD-BF7B-5339-AE98-E85FC2CD1A2D</object-id><tp:taxon-name-part taxon-name-part-type="genus">Heterotrissocladius</tp:taxon-name-part> <tp:taxon-name-part taxon-name-part-type="species">marcidus</tp:taxon-name-part></tp:taxon-name><tp:taxon-authority>Walker, 1856</tp:taxon-authority></tp:nomenclature><tp:treatment-sec sec-type="materials"><title>Materials</title><list list-type="alpha-lower" list-content="occurrences"><list-item><p><bold>Type status:</bold> <named-content xmlns:xlink="http://www.w3.org/1999/xlink" content-type="dwc:typeStatus" xlink:type="simple">Other material</named-content>. <bold>Occurrence:</bold> recordedBy: <named-content xmlns:xlink="http://www.w3.org/1999/xlink" content-type="dwc:recordedBy" xlink:type="simple">M. N.</named-content>; individualCount: <named-content xmlns:xlink="http://www.w3.org/1999/xlink" content-type="dwc:individualCount" xlink:type="simple">1</named-content>; lifeStage: <named-content xmlns:xlink="http://www.w3.org/1999/xlink" content-type="dwc:lifeStage" xlink:type="simple">pupal exuviae</named-content>; occurrenceID: <named-content xmlns:xlink="http://www.w3.org/1999/xlink" content-type="dwc:occurrenceID" xlink:type="simple">BDJ_13073_5</named-content>; <bold>Location:</bold> country: <named-content xmlns:xlink="http://www.w3.org/1999/xlink" content-type="dwc:country" xlink:type="simple">Ukraine</named-content>; locality: <named-content xmlns:xlink="http://www.w3.org/1999/xlink" content-type="dwc:locality" xlink:type="simple">Chornohora, lake Nesamovyte</named-content>; verbatimElevation: <named-content xmlns:xlink="http://www.w3.org/1999/xlink" content-type="dwc:verbatimElevation" xlink:type="simple">1745</named-content>; <bold>Event:</bold> eventDate: <named-content xmlns:xlink="http://www.w3.org/1999/xlink" content-type="dwc:eventDate" xlink:type="simple">24-06-19</named-content></p></list-item><list-item><p><bold>Type status:</bold> <named-content xmlns:xlink="http://www.w3.org/1999/xlink" content-type="dwc:typeStatus" xlink:type="simple">Other material</named-content>. <bold>Occurrence:</bold> recordedBy: <named-content xmlns:xlink="http://www.w3.org/1999/xlink" content-type="dwc:recordedBy" xlink:type="simple">M. N.</named-content>; individualCount: <named-content xmlns:xlink="http://www.w3.org/1999/xlink" content-type="dwc:individualCount" xlink:type="simple">2</named-content>; lifeStage: <named-content xmlns:xlink="http://www.w3.org/1999/xlink" content-type="dwc:lifeStage" xlink:type="simple">pupal exuviae</named-content>; occurrenceID: <named-content xmlns:xlink="http://www.w3.org/1999/xlink" content-type="dwc:occurrenceID" xlink:type="simple">BDJ_13073_6</named-content>; <bold>Location:</bold> country: <named-content xmlns:xlink="http://www.w3.org/1999/xlink" content-type="dwc:country" xlink:type="simple">Ukraine</named-content>; locality: <named-content xmlns:xlink="http://www.w3.org/1999/xlink" content-type="dwc:locality" xlink:type="simple">Chornohora, lake Dantsyzh</named-content>; verbatimElevation: <named-content xmlns:xlink="http://www.w3.org/1999/xlink" content-type="dwc:verbatimElevation" xlink:type="simple">1671</named-content>; <bold>Event:</bold> eventDate: <named-content xmlns:xlink="http://www.w3.org/1999/xlink" content-type="dwc:eventDate" xlink:type="simple">24-06-19</named-content></p></list-item></list></tp:treatment-sec><tp:treatment-sec sec-type="Distribution"><title>Distribution</title><p>Holarctic species widespread in Europe with the exception of the Balkans and a belt extending from the Baltics to Ukraine.</p></tp:treatment-sec><tp:treatment-sec sec-type="Notes"><title>Notes</title><p>Belongs to the most widespread and often most abundant species in lakes of the Alps (<xref ref-type="bibr" rid="B5460461">Boggero et al. 2006</xref>) and the Tatra Mountains (<xref ref-type="bibr" rid="B5460441">Bitušík et al. 2006</xref>). <xref ref-type="bibr" rid="B5460837">Cogălniceanu et al. (2009)</xref> reported it for several lakes in the Retezat Mts., Romania. We would expect its occurrence in lakes situated at higher altitudes in the Ukrainian part of the Eastern Carpathians.</p></tp:treatment-sec><ref-list><ref id="B5460461"><element-citation xmlns:xlink="http://www.w3.org/1999/xlink" publication-type="article" xlink:type="simple"><person-group person-group-type="author"><name name-style="western"><surname>Boggero</surname><given-names>A.</given-names></name><name name-style="western"><surname>Füreder</surname><given-names>L.</given-names></name><name name-style="western"><surname>Lencioni</surname><given-names>V.</given-names></name><name name-style="western"><surname>Simcic</surname><given-names>T.</given-names></name><name name-style="western"><surname>Thaler</surname><given-names>B.</given-names></name><name name-style="western"><surname>Ferrarese</surname><given-names>U.</given-names></name><name name-style="western"><surname>Lotter</surname><given-names>A. F.</given-names></name><name name-style="western"><surname>Ettinger</surname><given-names>R.</given-names></name></person-group><year>2006</year><article-title>Littoral chironomid communities of Alpine lakes in relation to environmental factors</article-title><source>Hydrobiologia</source><volume>562</volume><issue>1</issue><fpage>145</fpage><lpage>165</lpage><pub-id pub-id-type="doi">10.1007/s10750-005-1809-6</pub-id></element-citation></ref><ref id="B5460441"><element-citation xmlns:xlink="http://www.w3.org/1999/xlink" publication-type="article" xlink:type="simple"><person-group person-group-type="author"><name name-style="western"><surname>Bitušík</surname><given-names>Peter</given-names></name><name name-style="western"><surname>Svitok</surname><given-names>Marek</given-names></name><name name-style="western"><surname>Kološta</surname><given-names>Peter</given-names></name><name name-style="western"><surname>Hubková</surname><given-names>Marta</given-names></name></person-group><year>2006</year><article-title>Classification of the Tatra Mountain lakes (Slovakia) using chironomids (<tp:taxon-name><tp:taxon-name-part taxon-name-part-type="order">Diptera</tp:taxon-name-part></tp:taxon-name>, <tp:taxon-name><tp:taxon-name-part taxon-name-part-type="family">Chironomidae</tp:taxon-name-part></tp:taxon-name>)</article-title><source>Biologia</source><volume>61</volume><issue>18</issue><fpage>S191</fpage><lpage>S201</lpage><pub-id pub-id-type="doi">10.2478/s11756-006-0131-8</pub-id></element-citation></ref><ref id="B5460837"><element-citation xmlns:xlink="http://www.w3.org/1999/xlink" publication-type="article" xlink:type="simple"><person-group person-group-type="author"><name name-style="western"><surname>Cogălniceanu</surname><given-names>D.</given-names></name><name name-style="western"><surname>Tudorancea</surname><given-names>M.</given-names></name><name name-style="western"><surname>Preda</surname><given-names>E.</given-names></name><name name-style="western"><surname>Gâldean</surname><given-names>N.</given-names></name></person-group><year>2009</year><article-title>Evaluating diversity of chironomid (<tp:taxon-name><tp:taxon-name-part taxon-name-part-type="class">Insecta</tp:taxon-name-part></tp:taxon-name>: <tp:taxon-name><tp:taxon-name-part taxon-name-part-type="order">Diptera</tp:taxon-name-part></tp:taxon-name>) communities in alpine lakes, Retezat National Park (Romania)</article-title><source>Advances in Limnology</source><volume>62</volume><fpage>191</fpage><lpage>213</lpage></element-citation></ref></ref-list></tp:taxon-treatment>
