# Supplementary material for: Chironomids (Insecta, Diptera, Chironomidae) from alpine lakes in the Eastern Carpathians with comments on newly-recorded species from Ukraine
Source: Biodivers Data J. 2020 May 19;8:e49378. doi: 10.3897/BDJ.8.e49378 (PMC7250939; doi:10.3897/BDJ.8.e49378)
Supplement: XML Treatment for Psectrocladius (Psectrocladius) oligosetus [file BDJ.8.e49378-treatment7.xml]

<!DOCTYPE tp:taxon-treatment
  PUBLIC "-//TaxonX//DTD Taxonomic Treatment Publishing DTD v0 20100105//EN" "tax-treatment-NSO.dtd">
<tp:taxon-treatment xmlns:tp="http://www.plazi.org/taxpub"><tp:treatment-meta><mixed-citation publication-type="journal"><person-group><name><surname>Bitušík</surname><given-names>Peter</given-names></name><name><surname>Novikmec</surname><given-names>Milan</given-names></name><name><surname>Hamerlik</surname><given-names>Ladislav</given-names></name></person-group><article-title>Chironomids (<tp:taxon-name><tp:taxon-name-part taxon-name-part-type="class">Insecta</tp:taxon-name-part></tp:taxon-name>, <tp:taxon-name><tp:taxon-name-part taxon-name-part-type="order">Diptera</tp:taxon-name-part></tp:taxon-name>, <tp:taxon-name><tp:taxon-name-part taxon-name-part-type="family">Chironomidae</tp:taxon-name-part></tp:taxon-name>) from alpine lakes in the Eastern Carpathians with comments on newly-recorded species from Ukraine</article-title><source>Biodivers Data J</source><day>19</day><month>5</month><year>2020</year><volume>8</volume><pub-id pub-id-type="doi">10.3897/BDJ.8.e49378</pub-id></mixed-citation></tp:treatment-meta><tp:nomenclature><tp:taxon-name><object-id xmlns:xlink="http://www.w3.org/1999/xlink" content-type="arpha" xlink:type="simple">B3E7CF7D-A874-518C-B34F-B747395B06A5</object-id><tp:taxon-name-part taxon-name-part-type="genus">Psectrocladius</tp:taxon-name-part> (<tp:taxon-name-part taxon-name-part-type="subgenus">Psectrocladius</tp:taxon-name-part>) <tp:taxon-name-part taxon-name-part-type="species">oligosetus</tp:taxon-name-part></tp:taxon-name><tp:taxon-authority>Wuelker, 1956</tp:taxon-authority></tp:nomenclature><tp:treatment-sec sec-type="materials"><title>Materials</title><list list-type="alpha-lower" list-content="occurrences"><list-item><p><bold>Type status:</bold> <named-content xmlns:xlink="http://www.w3.org/1999/xlink" content-type="dwc:typeStatus" xlink:type="simple">Other material</named-content>. <bold>Occurrence:</bold> recordedBy: <named-content xmlns:xlink="http://www.w3.org/1999/xlink" content-type="dwc:recordedBy" xlink:type="simple">M. N.</named-content>; individualCount: <named-content xmlns:xlink="http://www.w3.org/1999/xlink" content-type="dwc:individualCount" xlink:type="simple">4</named-content>; lifeStage: <named-content xmlns:xlink="http://www.w3.org/1999/xlink" content-type="dwc:lifeStage" xlink:type="simple">pupal exuviae</named-content>; occurrenceID: <named-content xmlns:xlink="http://www.w3.org/1999/xlink" content-type="dwc:occurrenceID" xlink:type="simple">BDJ_13073_11</named-content>; <bold>Location:</bold> country: <named-content xmlns:xlink="http://www.w3.org/1999/xlink" content-type="dwc:country" xlink:type="simple">Ukraine</named-content>; locality: <named-content xmlns:xlink="http://www.w3.org/1999/xlink" content-type="dwc:locality" xlink:type="simple">Chornohora, lake Breskul 1</named-content>; verbatimElevation: <named-content xmlns:xlink="http://www.w3.org/1999/xlink" content-type="dwc:verbatimElevation" xlink:type="simple">1738</named-content>; <bold>Event:</bold> eventDate: <named-content xmlns:xlink="http://www.w3.org/1999/xlink" content-type="dwc:eventDate" xlink:type="simple">23-06-19</named-content></p></list-item><list-item><p><bold>Type status:</bold> <named-content xmlns:xlink="http://www.w3.org/1999/xlink" content-type="dwc:typeStatus" xlink:type="simple">Other material</named-content>. <bold>Occurrence:</bold> recordedBy: <named-content xmlns:xlink="http://www.w3.org/1999/xlink" content-type="dwc:recordedBy" xlink:type="simple">M. N.</named-content>; individualCount: <named-content xmlns:xlink="http://www.w3.org/1999/xlink" content-type="dwc:individualCount" xlink:type="simple">5</named-content>; lifeStage: <named-content xmlns:xlink="http://www.w3.org/1999/xlink" content-type="dwc:lifeStage" xlink:type="simple">pupal exuviae</named-content>; occurrenceID: <named-content xmlns:xlink="http://www.w3.org/1999/xlink" content-type="dwc:occurrenceID" xlink:type="simple">BDJ_13073_12</named-content>; <bold>Location:</bold> country: <named-content xmlns:xlink="http://www.w3.org/1999/xlink" content-type="dwc:country" xlink:type="simple">Ukraine</named-content>; locality: <named-content xmlns:xlink="http://www.w3.org/1999/xlink" content-type="dwc:locality" xlink:type="simple">Chornohora, lake Breskul 2</named-content>; verbatimElevation: <named-content xmlns:xlink="http://www.w3.org/1999/xlink" content-type="dwc:verbatimElevation" xlink:type="simple">1728</named-content>; <bold>Event:</bold> eventDate: <named-content xmlns:xlink="http://www.w3.org/1999/xlink" content-type="dwc:eventDate" xlink:type="simple">23-06-19</named-content></p></list-item></list></tp:treatment-sec><tp:treatment-sec sec-type="Distribution"><title>Distribution</title><p>West Palaearctic species, in Europe known from western and northern countries, with distribution gaps from the Baltic republics across Poland and Ukraine to the Balkans.</p></tp:treatment-sec><tp:treatment-sec sec-type="Notes"><title>Notes</title><p>Apparently a cold-stenothermic species occurring in lakes in mountain regions (e.g. <xref ref-type="bibr" rid="B5460712">Rieradevall et al. 2007</xref>, <xref ref-type="bibr" rid="B5460451">Bitušík and Svitok 2006</xref>, <xref ref-type="bibr" rid="B5460817">Bitušík et al. 2007</xref>, <xref ref-type="bibr" rid="B5460475">Boggero 2018</xref>).</p></tp:treatment-sec><ref-list><ref id="B5460712"><element-citation xmlns:xlink="http://www.w3.org/1999/xlink" publication-type="article" xlink:type="simple"><person-group person-group-type="author"><name name-style="western"><surname>Rieradevall</surname><given-names>M.</given-names></name><name name-style="western"><surname>Chaves</surname><given-names>M. L.</given-names></name><name name-style="western"><surname>Prat</surname><given-names>N.</given-names></name></person-group><year>2007</year><article-title>High altitude <tp:taxon-name><tp:taxon-name-part taxon-name-part-type="family">Chironomidae</tp:taxon-name-part></tp:taxon-name> (<tp:taxon-name><tp:taxon-name-part taxon-name-part-type="order">Diptera</tp:taxon-name-part></tp:taxon-name>) of Serra da Estrela (Portugal): Additions to the Portuguese and Iberian Peninsula fauna</article-title><source>Graellsia</source><volume>63</volume><issue>2</issue><fpage>273</fpage><lpage>278</lpage><pub-id pub-id-type="doi">10.3989/graellsia.2007.v63.i2.94</pub-id></element-citation></ref><ref id="B5460451"><element-citation xmlns:xlink="http://www.w3.org/1999/xlink" publication-type="article" xlink:type="simple"><person-group person-group-type="author"><name name-style="western"><surname>Bitušík</surname><given-names>Peter</given-names></name><name name-style="western"><surname>Svitok</surname><given-names>Marek</given-names></name></person-group><year>2006</year><article-title>Structure of chironomid assemblages along environmental and geographical gradients in the Bohemian Forest lakes (Central Europe): An exploratory analysis</article-title><source>Biologia</source><volume>61</volume><issue>20</issue><fpage>S467</fpage><lpage>S476</lpage><pub-id pub-id-type="doi">10.2478/s11756-007-0063-y</pub-id></element-citation></ref><ref id="B5460817"><element-citation xmlns:xlink="http://www.w3.org/1999/xlink" publication-type="article" xlink:type="simple"><person-group person-group-type="author"><name name-style="western"><surname>Bitušík</surname><given-names>Peter</given-names></name><name name-style="western"><surname>Svitok</surname><given-names>Markus</given-names></name><name name-style="western"><surname>Bačík</surname><given-names>Juraj</given-names></name></person-group><year>2007</year><article-title>Chironomids (<tp:taxon-name><tp:taxon-name-part taxon-name-part-type="order">Diptera</tp:taxon-name-part></tp:taxon-name>: <tp:taxon-name><tp:taxon-name-part taxon-name-part-type="family">Chironomidae</tp:taxon-name-part></tp:taxon-name>) of man-made reservoirs in the Banská Štiavnica mining region (Slovakia)</article-title><source>Acta Zoologica Universitatis Comenianae</source><volume>47</volume><issue>2</issue><fpage>115</fpage><lpage>126</lpage></element-citation></ref><ref id="B5460475"><element-citation xmlns:xlink="http://www.w3.org/1999/xlink" publication-type="article" xlink:type="simple"><person-group person-group-type="author"><name name-style="western"><surname>Boggero</surname><given-names>Angela</given-names></name></person-group><year>2018</year><article-title>Macroinvertebrates of Italian mountainlakes</article-title><source>Redia</source><volume>101</volume><fpage>35</fpage><lpage>45</lpage><pub-id pub-id-type="doi">10.19263/redia-101.18.06</pub-id></element-citation></ref></ref-list></tp:taxon-treatment>
