# Supplementary material for: Chironomids (Insecta, Diptera, Chironomidae) from alpine lakes in the Eastern Carpathians with comments on newly-recorded species from Ukraine
Source: Biodivers Data J. 2020 May 19;8:e49378. doi: 10.3897/BDJ.8.e49378 (PMC7250939; doi:10.3897/BDJ.8.e49378)
Supplement: XML Treatment for Tanytarsus bathophilus [file BDJ.8.e49378-treatment10.xml]

<!DOCTYPE tp:taxon-treatment
  PUBLIC "-//TaxonX//DTD Taxonomic Treatment Publishing DTD v0 20100105//EN" "tax-treatment-NSO.dtd">
<tp:taxon-treatment xmlns:tp="http://www.plazi.org/taxpub"><tp:treatment-meta><mixed-citation publication-type="journal"><person-group><name><surname>Bitušík</surname><given-names>Peter</given-names></name><name><surname>Novikmec</surname><given-names>Milan</given-names></name><name><surname>Hamerlik</surname><given-names>Ladislav</given-names></name></person-group><article-title>Chironomids (<tp:taxon-name><tp:taxon-name-part taxon-name-part-type="class">Insecta</tp:taxon-name-part></tp:taxon-name>, <tp:taxon-name><tp:taxon-name-part taxon-name-part-type="order">Diptera</tp:taxon-name-part></tp:taxon-name>, <tp:taxon-name><tp:taxon-name-part taxon-name-part-type="family">Chironomidae</tp:taxon-name-part></tp:taxon-name>) from alpine lakes in the Eastern Carpathians with comments on newly-recorded species from Ukraine</article-title><source>Biodivers Data J</source><day>19</day><month>5</month><year>2020</year><volume>8</volume><pub-id pub-id-type="doi">10.3897/BDJ.8.e49378</pub-id></mixed-citation></tp:treatment-meta><tp:nomenclature><tp:taxon-name><object-id xmlns:xlink="http://www.w3.org/1999/xlink" content-type="arpha" xlink:type="simple">2BB7061C-8F37-5770-878A-C99375BE4D19</object-id><tp:taxon-name-part taxon-name-part-type="genus">Tanytarsus</tp:taxon-name-part> <tp:taxon-name-part taxon-name-part-type="species">bathophilus</tp:taxon-name-part></tp:taxon-name><tp:taxon-authority>Kieffer, 1911</tp:taxon-authority></tp:nomenclature><tp:treatment-sec sec-type="materials"><title>Materials</title><list list-type="alpha-lower" list-content="occurrences"><list-item><p><bold>Type status:</bold> <named-content xmlns:xlink="http://www.w3.org/1999/xlink" content-type="dwc:typeStatus" xlink:type="simple">Other material</named-content>. <bold>Occurrence:</bold> recordedBy: <named-content xmlns:xlink="http://www.w3.org/1999/xlink" content-type="dwc:recordedBy" xlink:type="simple">M. N.</named-content>; individualCount: <named-content xmlns:xlink="http://www.w3.org/1999/xlink" content-type="dwc:individualCount" xlink:type="simple">12</named-content>; lifeStage: <named-content xmlns:xlink="http://www.w3.org/1999/xlink" content-type="dwc:lifeStage" xlink:type="simple">pupal exuviae</named-content>; occurrenceID: <named-content xmlns:xlink="http://www.w3.org/1999/xlink" content-type="dwc:occurrenceID" xlink:type="simple">BDJ_13073_20</named-content>; <bold>Location:</bold> country: <named-content xmlns:xlink="http://www.w3.org/1999/xlink" content-type="dwc:country" xlink:type="simple">Ukraine</named-content>; locality: <named-content xmlns:xlink="http://www.w3.org/1999/xlink" content-type="dwc:locality" xlink:type="simple">Svydovets, lake Vorozheska 1</named-content>; verbatimElevation: <named-content xmlns:xlink="http://www.w3.org/1999/xlink" content-type="dwc:verbatimElevation" xlink:type="simple">1480</named-content>; <bold>Event:</bold> eventDate: <named-content xmlns:xlink="http://www.w3.org/1999/xlink" content-type="dwc:eventDate" xlink:type="simple">26-06-19</named-content></p></list-item><list-item><p><bold>Type status:</bold> <named-content xmlns:xlink="http://www.w3.org/1999/xlink" content-type="dwc:typeStatus" xlink:type="simple">Other material</named-content>. <bold>Occurrence:</bold> recordedBy: <named-content xmlns:xlink="http://www.w3.org/1999/xlink" content-type="dwc:recordedBy" xlink:type="simple">M. N.</named-content>; individualCount: <named-content xmlns:xlink="http://www.w3.org/1999/xlink" content-type="dwc:individualCount" xlink:type="simple">2</named-content>; lifeStage: <named-content xmlns:xlink="http://www.w3.org/1999/xlink" content-type="dwc:lifeStage" xlink:type="simple">pupal exuviae</named-content>; occurrenceID: <named-content xmlns:xlink="http://www.w3.org/1999/xlink" content-type="dwc:occurrenceID" xlink:type="simple">BDJ_13073_21</named-content>; <bold>Location:</bold> country: <named-content xmlns:xlink="http://www.w3.org/1999/xlink" content-type="dwc:country" xlink:type="simple">Ukraine</named-content>; locality: <named-content xmlns:xlink="http://www.w3.org/1999/xlink" content-type="dwc:locality" xlink:type="simple">Svydovets, lake Vorozheska 2</named-content>; verbatimElevation: <named-content xmlns:xlink="http://www.w3.org/1999/xlink" content-type="dwc:verbatimElevation" xlink:type="simple">1477</named-content>; <bold>Event:</bold> eventDate: <named-content xmlns:xlink="http://www.w3.org/1999/xlink" content-type="dwc:eventDate" xlink:type="simple">26-06-19</named-content></p></list-item></list></tp:treatment-sec><tp:treatment-sec sec-type="Distribution"><title>Distribution</title><p>Palaearctic species widespread in Europe, but with a major gap in occurrence extending from the Baltic Republics to Southern Europe (apart from Romania) and the Balkans.</p></tp:treatment-sec><tp:treatment-sec sec-type="Notes"><title>Notes</title><p>Larvae live mainly in lakes but also in flowing waters (e.g. <xref ref-type="bibr" rid="B5460732">Rossaro et al. 2006</xref>). It is the most commonly encountered species of the genus in alpine lakes in the Tatra Mountains (<xref ref-type="bibr" rid="B5460441">Bitušík et al. 2006</xref>), but apparently missing in alpine lakes of the South Carpathians (<xref ref-type="bibr" rid="B5460956">Tatole 2004</xref>, <xref ref-type="bibr" rid="B5460837">Cogălniceanu et al. 2009</xref>).</p></tp:treatment-sec><ref-list><ref id="B5460732"><element-citation xmlns:xlink="http://www.w3.org/1999/xlink" publication-type="article" xlink:type="simple"><person-group person-group-type="author"><name name-style="western"><surname>Rossaro</surname><given-names>Bruno</given-names></name><name name-style="western"><surname>Lencioni</surname><given-names>Valeria</given-names></name><name name-style="western"><surname>Boggero</surname><given-names>Angela</given-names></name><name name-style="western"><surname>Marziali</surname><given-names>Laura</given-names></name></person-group><year>2006</year><article-title>Chironomids from Southern Alpine running waters: Ecology, Biogeography</article-title><source>Hydrobiologia</source><volume>562</volume><issue>1</issue><fpage>231</fpage><lpage>246</lpage><pub-id pub-id-type="doi">10.1007/s10750-005-1813-x</pub-id></element-citation></ref><ref id="B5460441"><element-citation xmlns:xlink="http://www.w3.org/1999/xlink" publication-type="article" xlink:type="simple"><person-group person-group-type="author"><name name-style="western"><surname>Bitušík</surname><given-names>Peter</given-names></name><name name-style="western"><surname>Svitok</surname><given-names>Marek</given-names></name><name name-style="western"><surname>Kološta</surname><given-names>Peter</given-names></name><name name-style="western"><surname>Hubková</surname><given-names>Marta</given-names></name></person-group><year>2006</year><article-title>Classification of the Tatra Mountain lakes (Slovakia) using chironomids (<tp:taxon-name><tp:taxon-name-part taxon-name-part-type="order">Diptera</tp:taxon-name-part></tp:taxon-name>, <tp:taxon-name><tp:taxon-name-part taxon-name-part-type="family">Chironomidae</tp:taxon-name-part></tp:taxon-name>)</article-title><source>Biologia</source><volume>61</volume><issue>18</issue><fpage>S191</fpage><lpage>S201</lpage><pub-id pub-id-type="doi">10.2478/s11756-006-0131-8</pub-id></element-citation></ref><ref id="B5460956"><element-citation xmlns:xlink="http://www.w3.org/1999/xlink" publication-type="article" xlink:type="simple"><person-group person-group-type="author"><name name-style="western"><surname>Tatole</surname><given-names>V.</given-names></name></person-group><year>2004</year><article-title>Comparation of the taxonomical structure of the chironomid fauna from six Carpathian Massifs of Southern Romania</article-title><source>Travaux du Museum National d´Histoire Naturelle “Grigore Antipa”</source><volume>46</volume><fpage>211</fpage><lpage>226</lpage></element-citation></ref><ref id="B5460837"><element-citation xmlns:xlink="http://www.w3.org/1999/xlink" publication-type="article" xlink:type="simple"><person-group person-group-type="author"><name name-style="western"><surname>Cogălniceanu</surname><given-names>D.</given-names></name><name name-style="western"><surname>Tudorancea</surname><given-names>M.</given-names></name><name name-style="western"><surname>Preda</surname><given-names>E.</given-names></name><name name-style="western"><surname>Gâldean</surname><given-names>N.</given-names></name></person-group><year>2009</year><article-title>Evaluating diversity of chironomid (<tp:taxon-name><tp:taxon-name-part taxon-name-part-type="class">Insecta</tp:taxon-name-part></tp:taxon-name>: <tp:taxon-name><tp:taxon-name-part taxon-name-part-type="order">Diptera</tp:taxon-name-part></tp:taxon-name>) communities in alpine lakes, Retezat National Park (Romania)</article-title><source>Advances in Limnology</source><volume>62</volume><fpage>191</fpage><lpage>213</lpage></element-citation></ref></ref-list></tp:taxon-treatment>
